# Supplementary material for: The Rapid Arterial oCclusion Evaluation (RACE) scale accuracy for diagnosis of acute ischemic stroke in emergency department – A multicenter study
Source: BMC Emerg Med. 2023 May 24;23:51. doi: 10.1186/s12873-023-00825-7 (PMC10210284; doi:10.1186/s12873-023-00825-7)
Supplement: Supplementary file 1 — Supplementary Material 1 [file 12873_2023_825_MOESM1_ESM.xlsx]

## Sheet: RACE data_final
Final recorded data underwent statistical analysis
ID_Final	Age	Sexmale1	BSglucometery	OnsettoEDhour	SmokerYes1No0	HTNYes1No0	IHDYes1No0	DMYes1No0	coagulopathyYes1No0	CVAYes1No0	HLPYes1No0	SeizureYes1No0	FinalDiagnosisCVA1NotCVA0	RACE_FacialPalsy	RACE_ArmMotor	RACE_LegMotor	RACE_HeadGazeDeviation	RACE_AphasiaAgnosia
1	61	Male	240	41	No	Yes	No	Yes	No	No	Yes	No	Yes	1	2	2	0	2
2	55	Male	111	2	No	Yes	Yes	Yes	No	No	No	No	No	0	0	0	0	2
3	81	Female	220	2	No	No	No	Yes	No	No	No	No	Yes	1	2	2	1	2
4	62	Male	98	3	Yes	No	No	No	No	No	No	No	Yes	0	0	0	0	2
5	76	Female	102	3	No	Yes	No	No	No	No	Yes	No	Yes	1	2	2	0	2
6	75	Female	150	1	No	Yes	Yes	No	No	No	No	No	Yes	2	2	1	1	2
7	63	Female	210	3	No	Yes	No	Yes	No	No	No	No	Yes	0	1	1	0	1
8	62	Male	149	0.5	No	Yes	No	No	No	No	No	No	Yes	1	2	2	0	2
9	91	Male	110	2.5	No	Yes	No	No	No	No	No	No	Yes	0	2	2	1	2
10	70	Male	172	2.5	No	Yes	No	Yes	No	No	No	No	Yes	0	2	2	0	2
11	72	Male	135	1.5	No	Yes	No	Yes	No	No	No	No	Yes	0	1	1	0	1
12	82	Female	112	2	No	Yes	No	No	No	No	No	No	Yes	0	1	1	0	2
13	70	Female	234	1.5	No	Yes	No	Yes	No	No	Yes	No	Yes	0	2	2	1	2
14	85	Female	187	1.5	No	Yes	No	Yes	No	No	No	No	Yes	2	2	2	0	1
15	66	Female	125	2	No	Yes	No	No	No	No	No	No	Yes	0	1	1	0	1
16	89	Female	105	1.5	No	No	Yes	No	No	No	No	No	No	1	0	0	0	2
17	83	Male	145	1	No	Yes	Yes	No	No	No	No	No	Yes	2	2	2	0	2
18	79	Male	179	0.5	No	Yes	No	Yes	No	No	Yes	No	Yes	1	2	2	0	2
19	37	Female	129	2	No	No	No	No	No	No	No	No	No	0	2	2	0	1
20	65	Male	102	1	No	No	Yes	No	No	No	No	No	Yes	1	2	1	0	1
21	65	Female	120	3.5	No	Yes	Yes	No	No	Yes	No	No	Yes	0	2	2	0	2
22	66	Male	147	1	No	No	Yes	Yes	Yes	No	No	No	Yes	2	2	0	0	1
23	55	Female	143	1	No	Yes	No	No	No	No	No	No	Yes	2	2	2	1	1
24	55	Male	111	2.5	No	No	Yes	No	No	No	No	No	No	0	0	0	0	1
25	80	Male	149	2	No	Yes	Yes	No	No	Yes	No	No	Yes	2	2	2	0	2
26	70	Female	93	2.5	No	No	No	No	No	Yes	No	No	Yes	1	1	1	0	1
27	62	Male	118	1.5	No	No	No	No	No	No	No	No	Yes	1	1	1	0	1
28	80	Male	114	2	No	Yes	Yes	Yes	No	No	No	No	Yes	0	2	2	0	2
29	84	Male	126	1	No	Yes	Yes	No	No	Yes	No	No	Yes	2	2	2	0	1
30	73	Male	240	2	No	Yes	No	Yes	No	No	Yes	No	Yes	0	1	1	0	1
31	83	Male	73	0.5	No	No	No	No	No	No	No	No	Yes	0	2	2	0	1
32	52	Male	170	2	No	No	Yes	No	No	No	No	No	Yes	2	2	2	1	1
33	67	Male	131	2	No	No	No	No	No	No	No	No	Yes	2	0	0	0	1
34	62	Female	187	2.5	No	No	No	Yes	No	No	No	No	Yes	0	1	1	0	2
35	83	Male	158	3	No	No	Yes	No	No	No	No	No	Yes	2	2	2	0	1
36	80	Male	73	0.5	No	Yes	Yes	No	No	Yes	No	No	Yes	0	2	2	0	2
37	81	Female	220	2	No	No	No	Yes	No	No	No	No	Yes	0	2	2	0	2
38	82	Female	117	2	No	Yes	No	No	No	No	No	No	Yes	0	1	1	0	2
39	84	Male	130	1	No	No	No	No	No	No	No	No	Yes	0	1	1	0	2
40	59	Male	104	1.5	No	No	Yes	No	No	No	No	No	Yes	1	1	1	0	1
41	64	Female	198	1.5	No	Yes	Yes	Yes	No	No	No	No	Yes	1	1	1	0	1
42	76	Male	141	0.5	Yes	No	No	No	No	No	No	No	Yes	0	2	2	0	2
43	35	Female	114	2	No	No	Yes	No	No	No	No	No	Yes	2	2	2	0	1
44	74	Male	102	2	No	Yes	No	No	No	No	No	No	Yes	0	2	1	0	1
45	48	Female	130	1.5	No	Yes	Yes	No	No	No	No	No	Yes	0	2	2	0	1
46	76	Male	380	2	No	Yes	No	Yes	No	No	No	No	Yes	0	0	1	0	1
47	82	Male	130	1	No	No	Yes	Yes	No	No	No	No	Yes	0	2	2	0	1
48	76	Male	250	2.5	No	Yes	Yes	Yes	No	No	No	No	Yes	2	1	1	0	1
49	74	Male	204	1	No	Yes	Yes	Yes	No	No	No	No	No	0	0	0	0	1
50	57	Female	279	1	No	Yes	Yes	Yes	No	No	Yes	No	Yes	2	2	2	0	1
51	76	Male	116	1.5	No	Yes	No	No	No	No	No	No	Yes	2	0	0	0	1
52	72	Female	145	0.5	No	Yes	Yes	No	No	No	No	No	No	2	2	2	0	1
53	83	Male	130	3	No	Yes	No	No	No	No	No	No	Yes	0	1	2	0	1
54	73	Male	130	2	No	Yes	Yes	No	No	No	No	No	Yes	0	2	2	1	1
55	52	Male	200	0.5	No	No	No	Yes	No	No	No	No	Yes	1	1	1	0	1
56	66	Male	220	2	No	Yes	Yes	No	No	No	No	No	Yes	0	2	2	0	2
57	70	Male	130	1	No	Yes	No	No	No	Yes	No	No	Yes	0	2	1	1	2
58	52	Female	122	2.5	No	Yes	No	No	No	No	No	No	Yes	1	1	1	0	1
59	83	Male	114	0.5	No	No	No	No	No	No	Yes	No	Yes	2	2	2	0	1
60	61	Male	140	2	No	No	No	No	No	No	No	No	Yes	2	0	0	0	0
61	84	Female	220	2.5	No	Yes	Yes	Yes	No	No	Yes	No	Yes	2	0	0	1	2
62	92	Female	175	0.5	No	No	Yes	No	No	Yes	No	No	Yes	2	2	2	0	2
63	74	Female	112	1.5	No	Yes	Yes	No	No	No	No	No	Yes	2	2	2	0	2
64	64	Male	130	0.5	Yes	Yes	Yes	No	No	Yes	Yes	No	Yes	2	2	2	0	2
65	80	Male	110	1	No	Yes	Yes	No	No	No	No	No	Yes	0	2	2	1	2
66	71	Female	204	0.5	No	Yes	No	Yes	No	No	No	No	Yes	2	2	2	0	1
67	67	Male	141	3	No	No	No	No	No	No	No	No	Yes	0	2	2	0	2
68	63	Female	119	1.5	No	No	Yes	No	No	No	No	No	Yes	2	0	0	0	1
69	86	Female	162	0.5	No	Yes	No	No	No	No	No	No	Yes	1	1	1	1	2
70	72	Male	180	2.5	No	Yes	Yes	No	No	No	No	No	Yes	2	2	2	0	1
71	76	Male	151	1	No	No	No	No	No	No	No	No	Yes	2	2	2	1	1
72	52	Male	118	1	No	No	Yes	No	No	No	No	No	Yes	2	0	0	0	0
73	71	Male	220	2	No	Yes	No	Yes	No	Yes	No	No	Yes	0	2	2	0	2
74	76	Female	147	3	No	Yes	Yes	Yes	No	No	Yes	No	Yes	2	2	2	0	1
75	75	Male	256	2	No	No	Yes	Yes	No	No	No	No	Yes	1	1	1	0	1
76	57	Male	170	4	No	No	No	No	No	No	No	No	Yes	1	2	1	0	2
77	70	Female	175	3	No	Yes	Yes	No	No	No	No	No	Yes	2	2	2	1	2
78	63	Male	168	1.5	No	No	No	Yes	No	Yes	No	No	Yes	0	1	1	1	2
79	52	Male	120	1.5	No	No	No	No	No	No	No	No	Yes	2	2	2	1	1
80	47	Male	222	1	No	Yes	No	No	No	No	No	No	Yes	2	2	2	0	1
81	92	Male	95	2	No	Yes	No	No	No	No	No	No	Yes	2	2	2	1	2
82	72	Male	123	1.5	No	Yes	No	No	No	No	Yes	No	Yes	0	2	2	1	1
83	68	Male	89	0.5	Yes	Yes	Yes	No	No	No	Yes	No	Yes	2	2	2	0	2
84	40	Male	100	1	No	No	Yes	Yes	No	No	No	No	Yes	2	2	2	1	2
85	70	Female	325	1	No	Yes	Yes	Yes	No	Yes	Yes	No	Yes	0	2	2	1	1
86	61	Male	101	2.5	Yes	No	No	No	No	No	No	No	Yes	2	2	2	1	1
87	62	Male	263	3	No	No	Yes	Yes	No	No	No	No	Yes	0	1	1	0	2
88	88	Female	250	2.5	No	Yes	No	No	No	No	No	No	Yes	0	1	1	1	1
89	75	Male	135	2	No	Yes	No	No	No	No	No	No	Yes	2	0	0	0	0
90	91	Male	104	1.5	No	No	No	No	No	No	No	No	Yes	2	2	2	0	2
91	72	Female	100	0.5	No	Yes	Yes	Yes	No	No	No	No	Yes	0	1	1	1	2
92	54	Female	120	2	Yes	No	No	No	No	No	No	No	Yes	1	1	1	0	1
93	87	Female	110	1	No	Yes	No	Yes	No	No	Yes	No	Yes	2	2	2	1	2
94	78	Female	169	2	No	Yes	Yes	No	No	No	Yes	No	Yes	2	2	2	0	2
95	60	Male	95	0.5	Yes	No	No	Yes	No	No	No	No	Yes	2	1	0	0	2
96	57	Male	130	2	Yes	No	No	Yes	No	No	No	No	Yes	1	1	1	0	2
97	55	Female	180	1	No	Yes	No	No	No	No	No	No	Yes	0	0	0	0	1
98	70	Male	120	1.5	No	Yes	No	Yes	No	No	No	No	Yes	2	2	2	0	2
99	83	Female	120	3	No	No	No	No	No	Yes	No	No	Yes	1	1	1	0	1
100	44	Male	83	1	No	No	Yes	No	No	No	Yes	No	Yes	2	0	0	0	1
101	84	Male	134	1	No	Yes	Yes	No	No	No	Yes	No	Yes	0	0	0	0	1
102	72	Male	162	2.5	No	Yes	Yes	No	No	No	No	Yes	Yes	2	2	2	0	1
103	79	Male	71	2	No	Yes	No	No	No	No	No	No	Yes	2	0	0	0	2
104	91	Female	140	2	No	Yes	No	No	No	No	No	No	Yes	2	2	2	1	2
105	69	Male	106	1	Yes	Yes	Yes	Yes	No	No	No	No	Yes	2	2	2	1	2
106	53	Female	143	2.5	No	Yes	No	No	No	No	No	No	Yes	1	1	1	0	1
107	81	Male	200	3	No	Yes	No	Yes	No	No	No	No	Yes	2	2	2	0	1
108	72	Male	164	0.5	No	Yes	No	No	No	No	No	No	Yes	1	1	1	0	2
109	73	Female	105	1	No	Yes	Yes	No	No	No	Yes	No	Yes	0	1	1	0	0
110	73	Male	159	1	No	Yes	Yes	No	No	No	No	No	Yes	0	2	0	0	0
111	74	Female	144	2	No	No	Yes	No	No	No	Yes	No	Yes	1	1	1	0	1
112	67	Female	117	2.5	No	Yes	No	No	No	No	No	No	Yes	0	2	2	0	2
113	70	Female	146	1	No	No	No	No	No	No	No	No	Yes	2	0	0	1	0
114	74	Female	183	1.5	No	Yes	No	No	No	No	No	No	Yes	2	2	2	1	2
115	68	Male	112	2	No	No	No	No	No	No	No	No	Yes	2	2	2	1	1
116	79	Male	125	1	No	No	No	No	No	No	No	No	Yes	2	0	0	0	1
117	71	Male	262	3	No	Yes	No	Yes	No	Yes	Yes	No	Yes	2	0	0	0	1
118	54	Female	154	3	No	Yes	No	No	No	No	No	No	Yes	0	2	2	1	2
119	54	Male	160	1	No	Yes	No	Yes	No	No	No	No	No	0	0	0	0	0
120	71	Female	166	2.5	No	Yes	No	Yes	No	No	No	No	Yes	2	2	2	1	2
121	46	Male	135	1.5	No	Yes	Yes	No	No	No	Yes	No	No	1	1	2	0	1
122	64	Female	145	1	No	Yes	No	No	No	No	No	No	Yes	2	2	2	0	2
123	60	Male	194	2.5	Yes	Yes	No	No	No	No	No	No	No	0	0	0	0	1
124	70	Male	120	1	No	No	Yes	No	No	No	Yes	No	Yes	2	0	0	0	0
125	74	Male	350	0.5	No	No	Yes	Yes	No	No	No	No	Yes	2	2	2	1	1
126	63	Female	88	2	No	Yes	No	Yes	No	No	No	No	Yes	0	2	1	0	2
127	62	Male	245	1	No	Yes	Yes	Yes	No	No	No	No	Yes	1	1	1	0	1
128	50	Male	350	0.5	Yes	No	No	Yes	No	No	Yes	Yes	Yes	1	1	1	0	1
129	90	Male	125	0.5	Yes	Yes	No	No	No	No	No	No	Yes	0	2	2	0	2
130	64	Female	190	1	No	Yes	Yes	No	No	No	No	No	Yes	1	1	1	0	1
131	73	Female	130	1	No	Yes	No	No	No	No	No	No	Yes	2	2	2	1	2
132	80	Male	137	2	No	Yes	No	No	No	Yes	No	No	Yes	2	2	2	0	2
133	60	Female	200	2	No	No	No	No	No	No	No	No	Yes	2	2	2	1	2
134	79	Male	110	0.5	No	No	No	No	No	No	No	No	Yes	0	0	0	0	2
135	55	Male	150	1.5	No	No	No	No	No	No	No	No	Yes	2	0	0	0	0
136	79	Female	190	2.5	No	Yes	No	Yes	No	No	No	No	Yes	0	2	2	1	2
137	71	Female	110	2.5	No	Yes	No	No	No	No	No	No	Yes	2	2	2	0	1
138	83	Female	143	2	No	No	No	No	No	No	No	No	Yes	2	2	2	1	2
139	61	Male	143	1	No	No	No	No	No	No	No	No	No	0	0	0	0	1
140	72	Male	100	2	Yes	No	No	No	No	No	No	No	Yes	0	1	1	0	2
141	61	Male	126	0.5	No	Yes	No	No	No	Yes	No	No	Yes	1	1	2	0	0
142	75	Male	128	1	Yes	Yes	No	No	No	Yes	No	No	Yes	2	2	2	0	2
143	66	Male	170	1	No	Yes	Yes	No	No	No	No	No	Yes	0	2	2	0	2
144	67	Female	230	1.5	No	Yes	No	No	No	No	No	No	Yes	2	2	2	0	2
145	90	Female	106	3	No	Yes	Yes	No	No	No	No	No	Yes	1	1	1	1	1
146	52	Male	130	1	No	No	Yes	Yes	No	No	No	No	Yes	2	2	1	1	2
147	65	Female	175	1	No	No	No	Yes	No	No	Yes	No	Yes	2	2	2	1	1
148	78	Female	156	2.5	No	No	No	No	No	No	No	No	Yes	2	2	2	0	1
149	75	Male	320	3	No	Yes	No	Yes	No	No	No	No	Yes	2	2	2	0	1
150	72	Male	170	2	No	Yes	Yes	No	No	No	No	No	Yes	2	2	2	0	2
151	68	Male	560	1	No	Yes	No	Yes	No	No	No	No	No	0	1	0	0	1
152	63	Female	126	3	No	Yes	No	Yes	No	No	No	No	No	1	1	1	0	2
153	84	Male	127	1	Yes	Yes	No	No	No	No	No	No	Yes	0	2	2	0	2
154	80	Male	478	3	No	Yes	No	Yes	No	No	No	No	Yes	1	1	1	1	2
155	77	Female	174	2	No	Yes	No	Yes	No	No	No	No	Yes	0	2	2	0	2
156	61	Female	390	1	No	Yes	No	Yes	No	No	No	No	Yes	0	1	1	0	2
157	81	Male	143	3	No	Yes	No	No	No	No	Yes	No	Yes	2	2	2	1	2
158	69	Male	133	1.5	No	Yes	No	No	No	No	No	Yes	Yes	2	2	2	0	1
159	73	Male	180	2.5	No	No	No	Yes	No	No	Yes	No	Yes	2	2	2	0	0
160	83	Male	158	2	Yes	Yes	No	No	No	No	No	No	Yes	1	1	1	0	1
161	42	Male	153	1	No	No	No	No	No	No	No	No	Yes	2	2	2	0	2
162	66	Female	148	1.5	No	No	Yes	No	No	No	No	No	Yes	0	1	1	0	1
163	70	Male	180	3	No	Yes	No	No	No	No	No	No	Yes	0	1	1	0	1
164	69	Male	135	1	No	Yes	No	No	No	No	No	No	Yes	2	0	0	0	1
165	75	Male	97	1.5	No	Yes	No	Yes	No	No	No	No	Yes	2	2	2	0	2
166	88	Female	203	1.5	No	Yes	No	Yes	No	No	Yes	No	Yes	0	2	1	0	1
167	71	Male	89	1.5	No	No	No	No	No	Yes	No	No	Yes	0	2	0	0	2
168	67	Female	114	2	No	Yes	Yes	No	No	No	No	No	Yes	1	1	2	0	2
169	62	Male	96	3.5	No	Yes	Yes	No	No	No	No	No	Yes	2	2	2	0	1
170	67	Male	142	2	No	No	Yes	No	No	Yes	No	No	Yes	1	1	1	0	1
171	58	Male	121	1	No	No	No	No	No	No	No	No	Yes	0	1	1	0	1
172	75	Female	127	0.5	No	Yes	No	No	No	No	No	No	Yes	0	2	2	0	2
173	58	Female	130	1	No	Yes	No	Yes	No	Yes	Yes	No	No	2	2	2	0	1
174	29	Male	94	1.5	No	No	Yes	No	No	No	No	No	Yes	2	2	2	0	2
175	53	Female	90	3	No	Yes	Yes	No	No	No	No	No	Yes	0	2	2	1	1
176	67	Female	112	3.5	No	Yes	Yes	Yes	No	No	No	No	Yes	0	1	1	0	1
177	82	Male	135	1	No	Yes	Yes	No	No	No	No	No	Yes	2	2	2	1	2
178	57	Male	95	1	Yes	No	No	No	No	No	No	No	Yes	1	1	1	0	1
179	39	Female	119	3.5	No	No	No	No	No	No	No	No	Yes	0	1	1	0	1
180	76	Male	100	0.5	No	Yes	No	Yes	No	No	No	No	Yes	0	2	2	0	2
181	73	Male	120	0.5	No	No	Yes	No	No	No	No	No	Yes	2	2	2	0	1
182	90	Male	87	1.5	Yes	Yes	Yes	No	No	No	No	No	Yes	2	0	0	0	0
183	81	Male	105	2.5	No	No	Yes	No	No	No	No	No	Yes	1	1	1	0	1
184	63	Male	105	1.5	Yes	No	No	No	No	No	No	No	Yes	1	1	1	0	1
185	66	Female	199	2	No	Yes	No	No	No	No	No	No	Yes	0	1	1	0	0
186	72	Male	190	2	Yes	Yes	No	Yes	No	No	No	No	Yes	1	1	1	0	1
187	71	Female	94	1	No	No	No	No	No	No	No	No	Yes	2	2	2	0	2
188	70	Female	105	3	No	Yes	Yes	No	No	No	Yes	No	Yes	0	2	2	1	1
189	67	Male	105	2.5	No	Yes	Yes	No	No	No	No	No	Yes	1	1	1	1	2
190	73	Male	146	1.5	No	No	Yes	Yes	No	No	No	No	Yes	2	2	2	1	2
191	76	Female	261	1	No	No	Yes	Yes	No	Yes	Yes	No	Yes	1	1	1	0	1
192	42	Male	100	9.5	Yes	No	No	No	No	No	No	No	No	0	1	1	0	1
193	75	Male	200	1.5	No	Yes	Yes	Yes	No	No	No	No	Yes	1	1	1	0	1
194	59	Female	130	3	No	Yes	No	No	No	No	Yes	No	Yes	0	0	0	0	0
195	11	Male	100	1.5	No	No	Yes	No	No	No	No	No	Yes	0	2	2	1	2
196	86	Male	106	2	No	No	No	No	No	No	No	No	Yes	0	2	2	0	2
197	35	Female	200	19.5	No	No	Yes	Yes	No	No	No	No	Yes	0	2	2	0	2
198	80	Male	107	1.5	No	Yes	No	No	No	No	No	No	No	1	1	1	0	1
199	50	Female	120	7	No	No	Yes	No	No	No	No	No	Yes	0	2	2	1	1
200	41	Male	130	6	Yes	No	No	No	No	No	No	No	Yes	2	2	2	0	2
201	67	Male	137	1.5	No	No	No	No	No	No	No	No	Yes	1	1	1	0	1
202	51	Female	118	3.5	Yes	No	Yes	No	No	No	No	No	Yes	0	2	2	1	1
203	81	Female	123	3	No	Yes	No	No	No	No	No	No	Yes	2	2	2	0	1
204	61	Female	98	1	No	No	Yes	No	No	No	No	No	Yes	2	2	2	0	1
205	87	Male	94	6	No	No	No	No	No	No	No	No	Yes	0	2	2	0	2
206	91	Female	240	2.5	No	Yes	Yes	Yes	No	No	Yes	No	Yes	2	2	2	1	2
207	69	Male	89	1	No	No	Yes	No	No	No	No	No	Yes	2	2	2	0	1
208	83	Male	83	2	No	No	No	No	No	No	No	No	Yes	0	2	1	0	1
209	54	Male	280	0.5	No	Yes	Yes	Yes	No	No	No	No	Yes	2	2	2	0	1
210	67	Female	140	1.5	No	Yes	No	No	No	No	No	No	No	0	0	0	0	2
211	59	Male	150	0.5	Yes	No	No	No	No	No	No	No	Yes	0	1	1	0	2
212	73	Female	195	2.5	No	Yes	Yes	Yes	No	No	Yes	No	Yes	0	2	2	0	1
213	61	Male	109	2.5	Yes	Yes	Yes	No	No	No	No	No	Yes	2	1	0	0	1
214	57	Female	182	1	No	No	No	Yes	No	No	No	No	Yes	2	1	1	0	2
215	37	Male	106	3	Yes	No	No	No	No	No	No	No	Yes	2	2	2	1	2
216	43	Female	115	1.5	No	No	No	No	No	No	No	No	Yes	2	2	2	0	1
217	33	Male	94	2.5	Yes	No	Yes	No	No	No	No	No	Yes	2	2	2	0	2
218	38	Male	128	2	No	No	Yes	No	No	No	No	No	Yes	2	2	2	0	1
219	39	Female	222	5.5	No	No	Yes	Yes	No	No	No	No	Yes	0	2	2	0	2
220	43	Male	129	1	Yes	No	No	No	No	No	No	No	No	0	2	2	0	1
221	37	Female	106	3	Yes	No	No	No	No	No	No	No	Yes	2	2	2	1	2
222	39	Female	119	3.5	No	No	No	No	No	No	No	No	Yes	0	1	1	0	1
223	44	Male	105	1	No	No	Yes	Yes	No	No	No	No	Yes	2	2	2	1	2
224	41	Male	135	3.5	Yes	No	No	No	No	No	No	No	Yes	2	2	2	0	2
225	42	Male	153	1	No	No	No	No	No	No	No	No	Yes	2	2	2	0	2
226	42	Male	111	9.5	Yes	No	No	No	No	No	No	No	No	0	1	1	0	1
227	43	Female	115	1.5	No	No	No	No	No	No	No	No	Yes	2	2	2	0	1
228	45	Male	175	1	No	No	Yes	No	No	No	Yes	No	Yes	2	0	0	0	0
229	46	Male	135	1.5	No	Yes	Yes	No	No	No	Yes	No	No	1	1	2	0	1
230	47	Male	222	1	No	Yes	No	No	No	No	No	No	Yes	2	2	2	0	1
231	48	Female	130	1.5	No	Yes	Yes	No	No	No	No	No	Yes	0	2	2	0	2
232	50	Male	350	0.5	Yes	No	No	Yes	No	No	Yes	Yes	Yes	1	1	1	0	1
233	75	Female	120	7	No	No	Yes	No	No	No	No	No	Yes	0	2	2	1	1
234	66	Male	170	2	No	No	Yes	No	No	No	No	No	Yes	2	2	2	1	1
235	67	Male	200	0.5	No	No	No	Yes	No	No	No	No	Yes	1	1	1	0	1
236	90	Female	122	2.5	No	Yes	No	No	No	No	No	No	Yes	1	1	1	0	0
237	52	Male	118	1	No	No	Yes	No	No	No	No	No	Yes	2	0	0	0	0
238	65	Male	120	1.5	No	No	No	No	No	No	No	No	Yes	2	2	2	1	1
239	78	Male	130	1	No	No	Yes	Yes	No	No	No	No	Yes	2	2	1	1	2
240	75	Female	143	2.5	No	Yes	No	No	No	No	No	No	Yes	1	1	1	0	1
241	72	Female	90	6	No	Yes	Yes	No	No	No	No	No	Yes	0	2	2	1	1
242	68	Female	120	2	Yes	No	No	No	No	No	No	No	Yes	1	1	1	0	1
243	63	Female	154	3	No	Yes	No	No	No	No	No	No	Yes	0	2	2	1	2
244	84	Male	160	1	No	Yes	No	Yes	No	No	No	No	No	0	0	0	0	1
245	80	Male	280	0.5	No	Yes	Yes	Yes	No	No	No	No	Yes	2	2	2	0	1
246	77	Male	121	2	No	Yes	Yes	Yes	No	No	No	No	No	0	0	0	0	2
247	61	Female	143	1	No	Yes	No	No	No	No	No	No	Yes	2	2	2	1	1
248	81	Male	111	2.5	No	No	Yes	No	No	No	No	No	No	0	0	0	0	1
249	69	Female	180	1	No	Yes	No	No	No	No	No	No	Yes	0	0	0	0	1
250	73	Male	150	1.5	No	No	No	No	No	No	No	No	Yes	2	0	0	0	0
251	83	Female	279	1	No	Yes	Yes	Yes	No	No	Yes	No	Yes	2	2	2	0	1
252	42	Male	170	4	No	No	No	No	No	No	No	No	Yes	1	2	1	0	2
253	66	Male	123	2	Yes	Yes	No	Yes	No	No	No	No	Yes	1	1	1	0	2
254	70	Male	99	1	Yes	No	No	No	No	No	No	No	Yes	1	1	1	0	1
255	69	Female	182	1	No	No	No	Yes	No	No	No	No	Yes	2	1	1	0	2
256	75	Male	121	1	No	No	No	No	No	No	No	No	Yes	0	1	1	0	1
257	88	Female	130	1	No	Yes	No	Yes	No	Yes	Yes	No	No	2	2	2	0	1
258	71	Male	108	1.5	No	No	Yes	No	No	No	No	No	Yes	1	1	1	0	1
259	67	Female	130	3	Yes	Yes	No	No	No	No	Yes	No	Yes	0	0	0	0	0
260	62	Male	150	0.5	Yes	No	No	No	No	No	No	No	Yes	0	1	1	0	2
261	67	Male	95	0.5	Yes	No	No	Yes	No	No	No	No	Yes	2	1	0	0	2
262	58	Male	194	2.5	Yes	Yes	No	No	No	No	No	No	No	0	0	0	0	1
263	75	Female	200	2	No	No	No	No	No	No	No	No	Yes	2	2	2	1	2
264	58	Male	240	4	Yes	Yes	No	Yes	No	No	Yes	No	Yes	1	2	2	0	2
265	49	Male	140	2.5	No	No	No	No	No	No	No	No	Yes	2	0	0	0	0
266	53	Male	101	2.5	Yes	No	No	No	No	No	No	No	Yes	2	2	2	1	1
267	67	Male	143	1	No	No	No	No	No	No	No	No	No	0	0	0	0	1
268	82	Male	126	0.5	No	Yes	No	No	No	Yes	No	No	Yes	1	1	2	0	0
269	57	Female	390	1	No	Yes	No	Yes	No	No	No	No	Yes	0	1	1	0	2
270	49	Female	98	1	No	No	Yes	No	No	No	No	No	Yes	2	2	2	0	1
271	76	Male	109	2.5	Yes	Yes	Yes	No	No	No	No	No	Yes	2	1	0	0	1
272	73	Male	98	3	Yes	No	No	No	No	No	No	No	Yes	0	0	0	0	2
273	90	Male	149	0.5	No	Yes	No	No	No	No	No	No	Yes	1	2	2	0	2
274	81	Male	118	1.5	No	No	No	No	No	No	No	No	Yes	1	1	1	0	1
275	63	Female	187	2.5	No	No	No	Yes	No	No	No	No	Yes	0	1	1	0	1
276	66	Male	263	3	No	No	Yes	Yes	No	No	No	No	Yes	0	1	1	0	2
277	72	Male	245	1	No	Yes	Yes	Yes	No	No	No	No	Yes	1	1	1	0	1
278	71	Male	96	3.5	No	Yes	Yes	No	No	No	No	No	Yes	2	2	2	0	1
279	70	Female	210	3	No	Yes	No	Yes	No	No	No	No	Yes	0	1	1	0	1
280	67	Female	119	1.5	No	No	Yes	No	No	No	No	No	Yes	2	0	0	0	1
281	73	Male	168	1.5	No	No	No	Yes	No	Yes	No	No	Yes	0	1	1	1	2
282	76	Female	88	2	No	Yes	No	Yes	No	No	No	No	Yes	0	2	1	0	2
283	48	Female	126	3	No	Yes	No	Yes	No	No	No	No	No	1	1	1	0	2
284	75	Male	105	1.5	Yes	No	No	No	No	No	No	No	Yes	1	1	1	0	1
285	59	Female	198	1.5	No	Yes	Yes	Yes	No	No	No	No	Yes	1	1	1	0	1
286	51	Male	130	0.5	Yes	Yes	Yes	No	No	Yes	Yes	No	Yes	2	2	2	0	2
287	86	Female	145	1	No	Yes	No	No	No	No	No	No	Yes	2	2	2	0	2
288	64	Female	190	1	No	Yes	Yes	No	No	No	No	No	Yes	1	1	1	0	1
289	65	Male	102	1.5	No	No	Yes	No	No	No	No	No	Yes	1	2	1	0	1
290	65	Female	120	2.5	Yes	Yes	Yes	No	No	Yes	No	No	Yes	0	2	2	0	2
291	68	Female	175	1	No	No	No	Yes	No	No	Yes	No	Yes	2	2	2	1	1
292	65	Female	125	2	No	Yes	No	No	No	No	No	No	Yes	0	1	1	0	1
293	66	Male	147	1	No	No	Yes	Yes	Yes	No	No	No	Yes	2	2	0	0	1
294	55	Male	220	2	No	Yes	Yes	No	No	No	No	No	Yes	0	2	2	0	2
295	55	Male	170	1	No	Yes	Yes	No	No	No	No	No	Yes	0	2	2	0	2
296	80	Female	148	1.5	No	No	Yes	No	No	No	No	No	Yes	0	1	1	0	1
297	70	Female	199	2	No	Yes	No	No	No	No	No	No	Yes	0	1	1	0	0
298	62	Male	131	2	No	No	No	No	No	No	No	No	Yes	2	0	0	0	1
299	80	Male	141	3	No	No	No	No	No	No	No	No	Yes	0	2	2	0	2
300	84	Female	117	2.5	No	Yes	No	No	No	No	No	No	Yes	0	2	2	0	2
301	73	Female	230	1.5	No	Yes	No	No	No	No	No	No	Yes	2	2	2	0	2
302	83	Female	114	2	No	Yes	Yes	No	No	No	No	No	Yes	1	1	2	0	2
303	52	Male	142	2	No	No	Yes	No	No	Yes	No	No	Yes	1	1	1	0	1
304	67	Female	112	3.5	No	Yes	Yes	Yes	No	No	No	No	Yes	0	1	1	0	1
305	62	Male	105	2.5	No	Yes	Yes	No	No	No	No	No	Yes	1	1	1	1	2
306	83	Male	137	1.5	No	No	No	No	No	No	No	No	Yes	1	1	1	0	1
307	80	Female	140	1.5	No	Yes	No	No	No	No	No	No	No	0	0	0	0	2
308	81	Male	89	0.5	Yes	Yes	Yes	No	No	No	Yes	No	Yes	2	2	2	0	2
309	82	Male	112	2	No	No	No	No	No	No	No	No	Yes	2	2	2	1	1
310	84	Male	458	1	No	Yes	No	Yes	No	No	No	No	No	0	1	0	0	1
311	59	Male	106	1	Yes	Yes	Yes	Yes	No	No	No	No	Yes	2	2	2	1	2
312	64	Male	133	1.5	No	Yes	No	No	No	No	No	Yes	Yes	2	2	2	0	1
313	76	Male	135	1	No	Yes	No	No	No	No	No	No	Yes	2	0	0	0	1
314	46	Male	89	1	No	No	Yes	No	No	No	No	No	Yes	2	2	2	0	1
315	74	Male	172	2.5	No	Yes	No	Yes	No	No	No	No	Yes	0	2	2	0	2
316	48	Female	234	1.5	No	Yes	No	Yes	No	No	Yes	No	Yes	0	2	2	1	2
317	76	Female	93	2.5	No	No	No	No	No	Yes	No	No	Yes	1	1	1	0	1
318	82	Male	130	1	No	Yes	No	No	No	Yes	No	No	Yes	0	2	1	1	2
319	76	Female	175	3	No	Yes	Yes	No	No	No	No	No	Yes	2	2	2	1	2
320	74	Female	315	1	No	Yes	Yes	Yes	No	Yes	Yes	No	Yes	0	2	2	1	1
321	57	Male	120	1.5	No	Yes	No	Yes	No	No	No	No	Yes	2	2	2	0	2
322	76	Female	146	1.5	Yes	Yes	No	No	No	No	No	No	Yes	2	0	0	1	1
323	72	Male	120	1	No	No	Yes	No	No	No	Yes	No	Yes	2	0	0	0	0
324	83	Male	180	3	No	Yes	No	No	No	No	No	No	Yes	0	1	1	0	1
325	73	Female	105	3	No	Yes	Yes	No	No	No	Yes	No	Yes	0	2	2	1	1
326	52	Female	204	0.5	No	Yes	No	Yes	No	No	No	No	Yes	2	2	2	0	1
327	66	Male	220	2	No	Yes	No	Yes	No	Yes	No	No	Yes	0	2	2	0	2
328	70	Male	262	3	No	Yes	No	Yes	No	Yes	Yes	No	Yes	2	0	0	0	1
329	52	Female	166	2.5	No	Yes	No	Yes	No	No	No	No	Yes	2	2	2	1	2
330	83	Female	110	2.5	No	Yes	No	No	No	No	No	No	Yes	2	2	2	0	1
331	61	Male	89	2.5	No	No	No	No	No	Yes	No	No	Yes	0	2	0	0	2
332	84	Female	94	1	No	No	No	No	No	No	No	No	Yes	2	2	2	0	2
333	92	Male	135	1.5	No	Yes	No	Yes	No	No	No	No	Yes	0	1	1	0	1
334	74	Female	145	0.5	No	Yes	Yes	No	No	No	No	No	No	2	2	2	0	1
335	64	Male	180	2.5	No	Yes	Yes	No	No	No	No	No	Yes	2	2	2	0	1
336	80	Male	123	1.5	No	Yes	No	No	No	No	Yes	No	Yes	0	2	2	1	1
337	71	Female	100	0.5	No	Yes	Yes	Yes	No	No	No	No	Yes	0	1	1	1	2
338	67	Male	162	2.5	No	Yes	Yes	No	No	No	No	Yes	Yes	2	2	2	0	1
339	63	Male	164	0.5	No	Yes	No	No	No	No	No	No	Yes	1	1	1	0	2
340	86	Male	100	2	Yes	No	No	No	No	No	No	No	Yes	0	1	1	0	2
341	72	Male	170	2	No	Yes	Yes	No	No	No	No	No	Yes	2	2	2	0	2
342	76	Male	190	2	Yes	Yes	No	Yes	No	No	No	No	Yes	1	1	1	0	1
343	52	Male	240	2	No	Yes	No	Yes	No	No	Yes	No	Yes	0	1	1	0	1
344	71	Male	130	2	No	Yes	Yes	No	No	No	No	No	Yes	0	2	2	1	2
345	76	Female	105	1	No	Yes	Yes	No	No	No	Yes	No	Yes	0	1	1	0	1
346	75	Male	159	1	No	Yes	Yes	No	No	No	No	No	Yes	0	2	0	0	0
347	57	Female	130	1	No	Yes	No	No	No	No	No	No	Yes	2	2	2	1	2
348	70	Male	180	2.5	No	No	No	Yes	No	No	Yes	No	Yes	2	2	2	0	2
349	63	Male	120	0.5	No	No	Yes	No	No	No	No	No	Yes	2	2	2	0	1
350	52	Male	146	1.5	No	No	Yes	Yes	No	No	No	No	Yes	2	2	2	1	2
351	47	Female	195	2.5	No	Yes	Yes	Yes	No	No	Yes	No	Yes	0	2	2	0	1
352	92	Male	102	2	No	Yes	No	No	No	No	No	No	Yes	0	2	1	0	1
353	72	Male	204	1	No	Yes	Yes	Yes	No	No	No	No	No	0	0	0	0	0
354	68	Female	112	1.5	No	Yes	Yes	No	No	No	No	No	Yes	2	2	2	0	2
355	50	Female	144	2	No	No	Yes	No	No	No	Yes	No	Yes	1	1	1	0	1
356	70	Female	183	1.5	No	Yes	No	No	No	No	No	No	Yes	2	2	2	1	2
357	61	Male	350	0.5	No	No	Yes	Yes	No	No	No	No	Yes	2	2	2	1	1
358	62	Female	150	1	No	Yes	Yes	No	No	No	No	No	Yes	2	2	1	1	2
359	88	Male	256	2	No	No	Yes	Yes	No	No	No	No	Yes	1	1	1	0	1
360	75	Male	135	2	No	Yes	No	No	No	No	No	No	Yes	2	0	0	0	0
361	91	Male	128	1	Yes	Yes	No	No	No	Yes	No	No	Yes	2	2	2	0	2
362	75	Male	320	3	No	Yes	No	Yes	No	No	No	No	Yes	2	2	2	0	1
363	77	Male	97	1.5	No	Yes	No	Yes	No	No	No	No	Yes	2	2	2	0	2
364	52	Female	127	0.5	No	Yes	No	No	No	No	No	No	Yes	0	2	2	0	2
365	75	Male	200	1.5	No	Yes	Yes	Yes	No	No	No	No	Yes	1	1	1	0	1
366	86	Female	102	3	No	Yes	No	No	No	No	Yes	No	Yes	1	2	2	0	2
367	66	Male	141	0.5	Yes	No	No	No	No	No	No	No	Yes	0	2	2	0	2
368	76	Male	380	2	No	Yes	No	Yes	No	No	No	No	Yes	0	0	1	0	0
369	76	Male	250	2.5	No	Yes	Yes	Yes	No	No	No	No	Yes	2	1	1	0	1
370	76	Male	116	1.5	No	Yes	No	No	No	No	No	No	Yes	2	0	0	0	1
371	76	Male	151	1	No	No	No	No	No	No	No	No	Yes	2	2	2	1	1
372	76	Female	147	3	No	Yes	Yes	Yes	No	No	Yes	No	Yes	2	2	2	0	1
373	76	Male	100	0.5	No	Yes	No	Yes	No	No	No	No	Yes	0	2	2	0	2
374	76	Female	261	1	No	No	Yes	Yes	No	Yes	Yes	No	Yes	1	1	1	0	1
375	77	Female	174	2	No	Yes	No	Yes	No	No	No	No	Yes	0	2	2	0	2
376	78	Female	169	2	No	Yes	Yes	No	No	No	Yes	No	Yes	2	2	2	0	2
377	78	Female	156	2.5	No	No	No	No	No	No	No	No	Yes	2	2	2	0	1
378	79	Male	179	0.5	No	Yes	No	Yes	No	No	Yes	No	Yes	1	2	2	0	2
379	79	Male	71	2	No	Yes	No	No	No	No	No	No	Yes	2	0	0	0	0
380	72	Male	125	1	No	No	No	No	No	No	No	No	Yes	2	0	0	0	1
381	82	Male	110	0.5	No	No	No	No	No	No	No	No	Yes	0	0	0	0	2
382	70	Female	190	2.5	No	Yes	No	Yes	No	No	No	No	Yes	0	2	2	1	2
383	85	Male	149	2	No	Yes	Yes	No	No	Yes	No	No	Yes	2	2	2	0	2
384	66	Male	114	2	No	Yes	Yes	Yes	No	No	No	No	Yes	0	2	2	0	2
385	89	Male	73	0.5	No	Yes	Yes	No	No	Yes	No	No	Yes	0	2	2	0	2
386	83	Male	110	1	No	Yes	Yes	No	No	No	No	No	Yes	0	2	2	1	2
387	79	Male	137	2	No	Yes	No	No	No	Yes	No	No	Yes	2	2	2	0	2
388	37	Male	460	3	No	Yes	No	Yes	No	No	No	No	Yes	1	1	1	1	2
389	65	Male	107	1.5	No	Yes	No	No	No	No	No	No	No	1	1	1	0	1
390	65	Female	220	2	No	No	No	Yes	No	No	No	No	Yes	1	2	2	1	2
391	66	Female	220	2	No	No	No	Yes	No	No	No	No	Yes	0	2	2	0	2
392	55	Male	200	3	No	Yes	No	Yes	No	No	No	No	Yes	2	2	2	0	1
393	55	Male	143	3	No	Yes	No	No	No	No	Yes	No	Yes	2	2	2	1	2
394	80	Male	105	2.5	No	No	Yes	No	No	No	No	No	Yes	1	1	1	0	1
395	70	Female	123	3	No	Yes	No	No	No	No	No	No	Yes	2	2	2	0	1
396	62	Female	112	2	No	Yes	No	No	No	No	No	No	Yes	0	1	1	0	2
397	80	Female	117	2	No	Yes	No	No	No	No	No	No	Yes	0	1	1	0	2
398	84	Male	130	1	No	No	Yes	Yes	No	No	No	No	Yes	0	2	2	0	2
399	73	Male	135	1	No	Yes	Yes	No	No	No	No	No	Yes	2	2	2	1	2
400	83	Male	145	1	No	Yes	Yes	No	No	No	No	No	Yes	2	2	2	0	2
401	72	Male	73	0.5	No	No	No	No	No	No	No	No	Yes	0	2	2	0	1
402	82	Male	158	3	No	No	Yes	No	No	No	No	No	Yes	2	2	2	0	1
403	70	Male	130	3	No	Yes	No	No	No	No	No	No	Yes	0	1	2	0	2
404	85	Male	114	0.5	No	No	No	No	No	No	Yes	No	Yes	2	2	2	0	1
405	66	Female	120	3	No	No	No	No	No	Yes	No	No	Yes	1	1	1	0	1
406	89	Female	143	2	No	No	No	No	No	No	No	No	Yes	2	2	2	1	2
407	83	Male	158	2	Yes	Yes	No	No	No	No	No	No	Yes	1	1	1	0	1
408	79	Male	83	2	No	No	No	No	No	No	No	No	Yes	0	2	1	0	1
409	37	Male	126	1	No	Yes	Yes	No	No	Yes	No	No	Yes	2	2	2	0	1
410	65	Male	130	1	No	No	No	No	No	No	No	No	Yes	0	1	1	0	2
411	65	Female	220	2.5	No	Yes	Yes	Yes	No	No	Yes	No	Yes	2	0	0	1	2
412	66	Male	138	1.5	No	Yes	Yes	No	No	No	Yes	No	Yes	0	0	0	0	0
413	55	Male	127	1	Yes	Yes	No	No	No	No	No	No	Yes	0	2	2	0	2
414	55	Female	187	1.5	No	Yes	No	Yes	No	No	No	No	Yes	2	2	2	0	1
415	80	Female	162	0.5	No	Yes	No	No	No	No	No	No	Yes	1	1	1	1	2
416	70	Male	106	2	No	No	No	No	No	No	No	No	Yes	0	2	2	0	2
417	62	Female	110	1	No	Yes	No	Yes	No	No	Yes	No	Yes	2	2	2	1	2
418	80	Male	94	6	No	No	No	No	No	No	No	No	Yes	0	2	2	0	2
419	82	Female	#NULL!	12	No	Yes	No	No	No	No	Yes	No	Yes	0	0	0	0	0
420	70	Female	171	13	No	Yes	Yes	Yes	No	No	No	No	No	0	0	0	1	0
421	74	Male	#NULL!	#NULL!	Yes	Yes	No	No	No	No	No	No	Yes	2	2	2	0	2
422	83	Female	269	5	No	Yes	Yes	No	No	No	Yes	No	Yes	0	1	1	0	2
423	70	Male	104	1.5	No	Yes	Yes	No	No	No	Yes	No	Yes	2	1	1	1	1
424	74	Male	94	2	No	Yes	Yes	Yes	No	No	Yes	No	Yes	2	1	1	0	1
425	80	Male	#NULL!	24	No	No	No	No	No	No	No	No	No	2	2	2	0	0
426	88	Male	126	3	#NULL!	Yes	Yes	#NULL!	#NULL!	Yes	#NULL!	#NULL!	Yes	2	2	2	1	2
427	#NULL!	Female	428	12	No	Yes	No	Yes	No	No	No	No	Yes	0	2	2	0	1
428	75	Male	90	2	No	Yes	No	No	No	No	No	No	No	0	0	0	0	0
429	69	Female	#NULL!	#NULL!	No	Yes	Yes	Yes	No	Yes	Yes	No	Yes	2	1	1	0	0
430	79	Male	87	2	No	Yes	Yes	No	No	Yes	#NULL!	No	Yes	0	1	1	0	1
431	72	Male	96	2.5	No	Yes	No	No	No	Yes	No	No	Yes	2	2	1	0	1
432	67	Female	94	3	No	No	No	No	No	No	Yes	No	No	2	1	1	0	1
433	84	Male	89	#NULL!	No	Yes	No	No	No	No	No	No	Yes	0	1	1	0	1
434	50	Male	#NULL!	2	No	Yes	No	No	No	No	No	No	No	0	0	0	0	0
435	40	Male	#NULL!	#NULL!	No	No	No	No	No	No	No	No	Yes	0	0	0	0	1
436	58	Male	124	24	No	Yes	No	No	No	No	No	No	Yes	2	2	2	0	1
437	72	Male	160	13	#NULL!	Yes	Yes	Yes	No	No	No	No	Yes	0	0	0	0	1
438	67	Male	140	12	No	#NULL!	Yes	No	No	Yes	No	Yes	Yes	2	1	1	0	0
439	54	Male	109	25	No	Yes	No	Yes	#NULL!	No	No	No	Yes	0	0	0	0	0
440	84	Male	140	#NULL!	No	Yes	No	No	No	No	No	No	Yes	0	2	2	0	2
441	90	Female	88	#NULL!	No	Yes	No	No	No	Yes	No	No	Yes	2	0	0	1	2
442	60	Female	100	2	No	No	No	No	No	No	No	No	Yes	0	1	1	0	0
443	70	Male	123	12	No	Yes	#NULL!	Yes	No	No	No	No	No	0	0	0	0	0
444	55	Female	154	25	No	Yes	No	No	No	No	No	No	Yes	2	1	0	0	0
445	82	Male	168	3.5	No	No	Yes	No	No	No	No	No	Yes	0	2	2	0	1
446	50	Male	140	12	Yes	No	No	No	No	No	Yes	No	Yes	2	0	0	0	0
447	75	Male	130	#NULL!	No	No	No	No	No	No	No	No	Yes	2	1	1	0	1
448	34	Female	#NULL!	4.5	No	No	No	No	No	No	No	No	No	0	0	0	0	0
449	78	Female	121	1.5	No	Yes	Yes	No	No	No	No	No	Yes	2	2	2	1	1
450	60	Male	122	4	Yes	Yes	No	Yes	No	No	Yes	No	Yes	2	0	0	0	0
451	69	Male	68	25	Yes	Yes	No	No	No	No	No	No	Yes	2	0	0	0	0
452	91	Male	138	7	Yes	No	No	No	No	No	No	No	Yes	0	0	0	0	2
453	79	Male	135	3	Yes	Yes	Yes	No	No	No	No	No	Yes	0	1	0	0	0
454	35	Female	74	25	No	No	No	No	No	No	No	No	No	0	0	0	0	0
455	79	Female	203	25	No	Yes	No	Yes	No	No	No	No	No	0	0	0	0	0
456	63	Male	141	2	No	Yes	Yes	No	No	No	Yes	No	No	0	0	0	0	0
457	65	Male	73	2	Yes	Yes	No	No	No	No	No	No	Yes	0	0	0	0	0
458	66	Male	95	4	Yes	Yes	No	No	No	Yes	No	No	No	0	0	0	0	0
459	66	Male	98	5	Yes	Yes	No	No	No	Yes	No	No	Yes	0	1	1	0	0
460	36	Female	210	5	No	No	No	No	No	No	No	No	No	0	0	0	0	0
461	64	Female	144	10	No	Yes	No	Yes	No	No	Yes	No	No	0	0	0	0	0
462	74	Female	117	25	No	Yes	Yes	Yes	No	No	No	No	No	0	0	0	0	0
463	54	Female	55	2	No	Yes	Yes	Yes	No	No	Yes	No	No	0	0	0	0	0
464	89	Female	91	4	Yes	Yes	Yes	No	No	No	No	No	No	0	0	0	0	2
465	63	Female	176	25	No	Yes	Yes	Yes	No	No	No	Yes	No	0	0	0	0	0
466	62	Male	110	24	Yes	Yes	No	Yes	No	No	Yes	No	Yes	2	1	1	0	0
467	62	Female	92	25	No	Yes	No	No	No	No	No	Yes	No	0	0	0	0	0
468	70	Male	110	25	No	No	No	No	No	No	No	No	Yes	0	0	0	0	0
469	70	Male	94	25	No	Yes	Yes	Yes	No	No	Yes	No	Yes	2	0	0	0	0
470	54	Male	90	2	Yes	No	Yes	No	Yes	Yes	Yes	No	Yes	2	1	1	0	0
471	63	Male	128	25	Yes	Yes	No	Yes	No	Yes	Yes	No	No	0	0	0	0	0
472	85	Female	108	25	No	No	No	No	No	No	Yes	No	No	0	0	0	0	0
473	60	Male	282	1	No	Yes	Yes	Yes	No	No	Yes	No	No	0	0	0	0	0
474	54	Female	118	25	No	Yes	No	Yes	No	Yes	No	No	Yes	0	0	0	0	0
475	62	Female	103	15	No	No	No	No	No	No	No	No	No	0	0	0	0	0
476	72	Female	27	3	No	No	No	Yes	No	No	No	No	Yes	0	0	0	0	0
477	46	Male	101	4	Yes	No	No	No	No	No	No	Yes	No	0	0	0	0	0
478	81	Female	253	3	No	Yes	Yes	No	No	No	Yes	No	No	0	0	0	0	0
479	70	Female	135	25	No	Yes	No	Yes	No	No	Yes	No	No	0	0	0	0	0
480	66	Male	134	25	Yes	Yes	Yes	No	No	Yes	No	No	Yes	2	0	0	0	2
481	56	Male	170	6	No	No	Yes	Yes	No	No	Yes	No	Yes	0	0	0	0	0
482	84	Male	120	25	No	Yes	No	No	No	No	No	No	No	0	1	1	0	0
483	60	Male	112	25	Yes	No	No	No	No	No	No	No	Yes	0	0	0	0	0
484	74	Female	107	25	No	Yes	Yes	No	No	Yes	Yes	No	No	0	0	0	0	2
485	53	Male	175	25	No	Yes	No	No	Yes	Yes	Yes	No	No	2	0	1	0	0
486	87	Male	95	25	No	Yes	No	No	No	Yes	No	No	No	2	2	2	0	0
487	50	Male	117	25	Yes	Yes	No	No	No	Yes	No	No	No	0	0	0	0	0
488	80	Female	97	25	No	Yes	No	No	No	No	No	No	Yes	0	1	1	0	0
489	54	Female	174	9	Yes	Yes	No	No	No	No	No	No	Yes	0	1	1	0	0
490	56	Male	108	25	Yes	Yes	No	No	No	Yes	Yes	No	Yes	0	0	0	0	0
491	48	Female	82	2	Yes	No	No	No	No	No	No	No	No	0	2	2	0	0
492	64	Male	106	1	Yes	No	Yes	No	No	No	No	No	No	0	0	0	0	0
493	76	Female	202	25	No	Yes	No	Yes	No	No	Yes	No	No	0	1	0	0	0
494	78	Female	132	25	No	No	No	No	No	No	No	No	Yes	2	0	0	0	0
495	75	Female	100	1	No	No	No	No	No	No	No	No	Yes	2	2	2	1	1
496	60	Female	104	7	No	No	No	No	No	No	No	No	Yes	0	0	0	0	0
497	93	Female	88	2	No	No	No	No	No	No	No	No	Yes	0	2	2	1	2
498	57	Male	134	2.5	No	Yes	Yes	Yes	No	No	Yes	No	No	0	0	0	0	0
499	70	Male	162	25	No	Yes	Yes	Yes	No	Yes	No	No	No	0	0	0	0	0
500	64	Male	120	8	Yes	No	No	No	No	Yes	No	No	Yes	2	2	2	1	2
501	68	Male	121	8	No	Yes	No	No	No	Yes	No	No	No	2	2	2	1	0
502	63	Female	206	25	No	Yes	Yes	Yes	No	No	No	No	No	0	0	0	0	0
503	70	Female	113	17	No	No	No	No	No	No	Yes	No	No	0	0	0	0	0
504	71	Female	155	25	No	Yes	No	No	No	No	Yes	No	No	0	0	0	0	0
505	79	Female	227	1.5	No	Yes	Yes	Yes	No	No	No	No	No	2	0	0	0	0
506	70	Male	100	2	No	No	No	No	No	No	No	No	Yes	0	0	0	0	0
507	79	Female	106	4	No	Yes	No	No	No	No	No	No	No	0	0	0	0	0
508	46	Male	103	2	No	Yes	No	No	No	No	No	No	No	0	0	0	0	0
509	70	Female	250	3	No	Yes	Yes	Yes	No	No	No	No	No	0	0	0	0	0
510	45	Male	88	2	Yes	No	No	No	No	No	No	No	No	0	0	0	0	0
511	43	Female	98	2	No	Yes	No	No	No	No	No	No	No	0	0	0	0	0
512	67	Male	156	25	Yes	No	No	No	No	No	No	No	No	0	0	0	0	0
513	50	Female	105	10	No	No	No	No	No	No	No	No	No	0	0	0	0	0
514	45	Female	78	8	No	Yes	No	No	No	No	Yes	No	No	0	0	0	0	0
515	57	Male	108	25	Yes	No	No	No	No	Yes	No	No	Yes	0	0	0	0	0
516	79	Male	114	10	Yes	Yes	Yes	No	No	No	No	No	No	0	0	0	0	0
517	61	Female	156	2	No	Yes	No	No	No	No	Yes	No	No	0	0	0	0	0
518	78	Male	275	12	No	Yes	Yes	Yes	No	Yes	Yes	No	No	0	1	0	0	1
519	79	Male	118	25	No	Yes	No	No	No	No	Yes	No	No	0	0	0	0	0
520	75	Male	157	3	Yes	Yes	Yes	No	No	No	No	No	Yes	0	1	1	0	0
521	79	Female	85	6	Yes	No	No	No	No	No	No	No	Yes	0	0	0	0	0
522	42	Male	105	2	No	No	No	No	No	No	No	No	No	2	0	0	0	0
523	73	Female	326	3	No	Yes	Yes	Yes	No	No	Yes	No	No	0	1	0	0	0
524	65	Female	132	25	No	Yes	No	Yes	No	No	Yes	No	No	0	0	0	0	0
525	90	Female	100	4	No	Yes	Yes	No	Yes	No	Yes	No	Yes	2	0	0	0	0
526	75	Male	135	2	No	Yes	Yes	No	No	Yes	Yes	No	No	0	0	0	0	0
527	68	Female	137	23	No	Yes	Yes	Yes	No	Yes	No	Yes	No	0	2	2	0	2
528	76	Male	241	25	No	Yes	No	No	No	No	No	No	Yes	0	0	0	0	0
529	70	Female	88	16	No	Yes	No	No	No	No	No	No	No	0	0	0	0	2
530	71	Male	111	18	No	Yes	No	No	No	No	Yes	No	Yes	2	0	0	0	0
531	63	Male	180	3	Yes	Yes	No	Yes	No	No	No	No	Yes	0	2	0	0	0
532	64	Female	124	2	No	Yes	No	Yes	No	No	Yes	No	No	0	0	0	0	2
533	61	Female	303	6	No	Yes	Yes	Yes	No	Yes	Yes	No	No	0	0	0	0	0
534	74	Male	247	7	No	No	No	Yes	No	No	No	No	No	0	0	2	0	0
535	60	Male	106	10	No	Yes	Yes	Yes	No	No	No	No	Yes	2	0	0	0	0
536	51	Female	125	7	No	Yes	No	No	No	No	Yes	No	No	0	0	0	0	0
537	65	Female	300	4	No	No	No	Yes	No	No	No	No	No	0	0	0	0	0
538	83	Female	151	2	No	Yes	Yes	Yes	Yes	Yes	No	No	No	0	0	0	0	0
539	66	Female	108	8	No	Yes	Yes	Yes	No	No	Yes	No	No	0	0	0	0	0
540	79	Male	102	25	Yes	No	No	No	No	No	No	No	No	0	0	0	0	0
541	60	Male	92	12	Yes	Yes	Yes	No	No	No	No	No	No	0	0	0	0	0
542	55	Female	111	6	No	Yes	Yes	No	Yes	Yes	Yes	No	Yes	0	0	0	0	0
543	45	Male	134	25	Yes	No	No	No	No	No	No	No	Yes	0	0	0	0	0
544	48	Male	81	10	No	No	No	No	No	No	No	Yes	No	0	0	0	0	0
545	72	Female	130	4	No	Yes	No	No	No	No	No	No	No	0	0	0	0	0
546	47	Male	540	25	Yes	No	No	No	No	No	No	No	No	2	1	0	0	0
547	63	Male	93	25	No	No	Yes	No	Yes	No	No	No	No	0	0	0	0	0
548	55	Male	241	14	No	Yes	Yes	Yes	No	Yes	Yes	No	Yes	0	0	0	0	0
549	52	Male	104	8	No	No	No	No	No	No	No	No	No	0	0	1	0	0
550	71	Female	103	25	No	Yes	No	No	No	No	No	No	No	0	0	0	0	0
551	61	Male	108	25	Yes	Yes	Yes	No	No	Yes	Yes	No	No	0	0	0	0	0
552	73	Male	#NULL!	2	No	No	No	No	No	Yes	No	No	No	0	0	0	0	0
553	82	Male	119	25	No	Yes	No	No	No	No	No	No	No	0	0	1	0	1
554	83	Female	136	3	No	Yes	Yes	No	No	No	Yes	No	Yes	0	2	2	0	0
555	75	Female	101	25	No	Yes	Yes	No	No	No	No	No	Yes	0	2	0	0	0
556	63	Female	245	12	No	Yes	Yes	Yes	No	No	No	No	No	0	0	0	0	0
557	45	Male	47	25	Yes	No	No	No	No	No	No	No	No	2	0	0	0	0
558	64	Female	114	5	No	Yes	No	No	No	Yes	No	No	No	0	1	0	0	0
559	65	Female	139	12	No	Yes	No	No	No	No	No	No	No	0	0	0	0	0
560	75	Female	118	3	No	Yes	No	No	No	No	No	No	No	0	0	0	0	2
561	69	Male	96	25	No	Yes	No	No	Yes	No	No	No	No	0	0	0	0	0
562	60	Female	84	12	No	Yes	No	Yes	No	No	No	No	No	2	0	0	0	0
563	56	Male	260	25	No	No	No	Yes	No	No	No	No	No	0	0	0	0	0
564	73	Male	180	25	No	No	No	No	No	Yes	No	No	No	0	0	0	0	2
565	67	Male	378	18	Yes	Yes	Yes	Yes	No	Yes	No	No	No	2	0	1	0	0
566	68	Female	189	5	No	Yes	Yes	No	No	No	No	No	Yes	0	2	2	1	2
567	64	Male	144	2	No	Yes	Yes	Yes	No	No	No	No	No	0	0	0	0	0
568	67	Male	110	6	No	No	No	No	No	No	No	No	Yes	0	1	1	0	2
569	72	Male	82	5	No	Yes	Yes	No	Yes	Yes	No	No	Yes	0	0	0	0	0
570	87	Female	139	9	No	Yes	No	No	No	No	No	No	No	0	0	0	0	0
571	72	Female	83	25	No	Yes	Yes	Yes	No	No	Yes	No	No	0	0	0	0	0
572	47	Male	130	25	Yes	No	No	No	No	No	No	No	Yes	0	0	0	0	0
573	46	Female	128	48	No	No	No	No	No	No	No	No	Yes	2	2	2	0	0
574	72	Female	#NULL!	24	No	Yes	No	No	No	No	No	No	No	0	0	0	0	0
575	56	Male	81	4	No	Yes	No	No	No	No	No	No	No	0	0	0	0	0
576	29	Male	126	7	No	No	No	No	No	No	No	No	No	0	0	0	0	0
577	76	Male	158	2	No	No	No	No	No	Yes	No	No	Yes	0	0	0	0	0
578	86	Male	#NULL!	25	No	Yes	No	No	Yes	Yes	Yes	No	No	0	0	0	0	0
579	57	Female	86	25	No	Yes	No	No	No	No	No	No	No	0	0	0	0	0
580	57	Male	380	4	No	Yes	No	Yes	No	Yes	No	No	Yes	0	0	0	0	0
581	80	Male	103	9	No	No	No	No	No	Yes	No	No	No	0	0	0	0	0
582	62	Female	201	10	No	Yes	Yes	Yes	No	No	Yes	No	No	0	0	0	0	0
583	80	Female	97	25	No	Yes	No	No	No	No	No	No	Yes	0	1	1	0	0
584	51	Female	138	25	No	No	No	No	No	No	Yes	No	No	0	0	0	0	0
585	59	Male	180	12	No	No	No	No	No	No	No	No	Yes	0	0	0	0	0
586	65	Female	113	16	No	Yes	No	No	No	No	No	No	Yes	0	0	0	0	0
587	54	Female	120	10	No	Yes	No	No	No	No	Yes	No	No	2	0	0	0	0
588	84	Male	113	25	No	Yes	No	No	No	No	No	No	Yes	2	0	0	0	0
589	86	Female	160	8	No	Yes	No	No	No	No	No	No	Yes	0	0	0	0	0
590	86	Male	126	12	No	No	No	No	No	No	No	No	No	0	0	0	0	0
591	52	Male	150	3	Yes	Yes	No	No	No	No	No	No	Yes	0	0	0	0	0
592	68	Female	140	10	No	Yes	Yes	Yes	No	Yes	Yes	No	No	0	0	0	0	0
593	50	Male	111	8	No	Yes	Yes	No	No	Yes	No	No	Yes	2	1	1	0	0
594	60	Female	180	6	No	Yes	No	No	No	No	No	No	No	0	0	0	0	0
595	53	Female	137	25	No	Yes	No	Yes	No	No	No	No	No	2	0	1	0	0
596	52	Female	77	18	No	Yes	Yes	Yes	No	No	Yes	No	Yes	2	0	0	0	0
597	52	Male	72	3	No	Yes	Yes	Yes	No	Yes	Yes	No	Yes	2	1	0	0	0
598	80	Female	111	16	No	Yes	No	No	No	No	No	No	Yes	0	1	0	0	0
599	75	Male	90	25	No	No	No	No	No	No	No	No	No	2	0	0	0	0
600	60	Male	112	3	No	No	No	No	No	No	No	No	Yes	0	0	0	0	0
601	60	Male	110	3	No	No	No	No	No	No	No	No	Yes	0	0	0	0	0
602	59	Male	120	5	Yes	No	No	No	No	No	No	No	No	2	0	0	0	0
603	66	Male	110	25	No	Yes	Yes	No	No	Yes	No	No	Yes	0	0	0	0	0
604	78	Female	119	4	Yes	Yes	Yes	No	No	No	No	No	No	0	0	0	0	0
605	79	Male	151	13	No	Yes	Yes	Yes	No	Yes	Yes	No	No	2	0	0	0	0
606	37	Male	119	18	No	Yes	No	No	No	No	No	No	No	0	0	0	0	0
607	61	Female	#NULL!	18	No	No	No	No	No	Yes	Yes	No	Yes	0	1	1	0	0
608	59	Male	#NULL!	6	Yes	Yes	No	No	No	No	No	No	No	0	0	0	0	0
609	26	Male	85	1	No	No	No	No	No	No	No	No	No	0	0	0	0	0
610	79	Male	82	11	No	Yes	Yes	No	No	No	No	No	Yes	0	0	0	0	0
611	74	Male	106	25	Yes	Yes	No	No	No	No	Yes	No	No	0	1	1	0	0
612	54	Male	81	1	No	Yes	No	No	No	No	No	No	No	0	0	0	0	0
613	75	Male	305	25	No	Yes	No	Yes	No	Yes	Yes	No	No	0	0	0	0	0
614	65	Female	136	3	No	Yes	No	Yes	No	No	Yes	No	No	0	0	0	0	0
615	54	Female	97	25	Yes	Yes	No	Yes	No	Yes	Yes	No	No	2	0	0	0	0
616	40	Female	106	14	No	Yes	No	Yes	No	No	No	No	Yes	2	1	1	0	0
617	65	Male	108	25	No	Yes	Yes	No	No	No	No	No	No	0	0	0	0	0
618	77	Female	85	25	No	Yes	Yes	No	No	Yes	No	No	Yes	2	0	0	0	0
619	68	Female	118	8	Yes	Yes	Yes	No	No	Yes	No	No	Yes	0	0	0	0	0
620	60	Male	124	25	No	No	No	No	No	No	No	No	No	0	0	0	0	0
621	65	Female	212	25	No	Yes	No	No	No	No	No	No	No	0	0	0	0	0
622	83	Male	145	4	No	Yes	No	No	No	No	No	No	Yes	0	0	0	0	0
623	61	Male	102	2.5	Yes	No	No	No	No	No	No	No	No	0	0	0	0	0
624	26	Female	107	1.5	No	No	No	No	No	No	No	No	No	2	0	0	0	0
625	50	Male	98	25	Yes	No	No	No	No	No	No	No	Yes	2	2	2	0	0
626	63	Female	406	25	No	Yes	No	Yes	No	No	No	No	No	0	0	0	0	0
627	80	Male	128	16	No	Yes	Yes	No	No	No	Yes	No	Yes	0	0	0	0	0
628	61	Male	138	17	Yes	No	No	No	No	No	No	No	No	0	0	0	0	0
629	62	Male	113	25	No	No	No	No	No	No	No	No	No	0	0	0	0	0
630	69	Female	126	25	No	Yes	No	No	No	No	No	No	No	0	0	0	0	0
631	72	Female	184	4.5	No	No	No	No	No	No	No	No	No	0	0	0	0	0
632	74	Female	89	6	No	Yes	Yes	Yes	No	No	No	No	No	0	0	0	0	0
633	71	Female	86	25	No	Yes	No	No	No	Yes	No	No	Yes	0	0	1	0	0
634	72	Female	250	25	No	Yes	No	Yes	No	No	No	No	No	0	0	0	0	0
635	78	Male	200	25	No	Yes	No	Yes	No	No	Yes	No	No	0	0	0	0	0
636	72	Female	101	12.5	No	Yes	Yes	No	No	No	No	No	Yes	2	0	0	0	0
637	74	Male	112	8	No	No	No	No	No	No	No	No	No	0	0	0	0	0
638	61	Female	108	10	No	Yes	No	No	No	No	No	No	No	0	0	0	0	0
639	68	Female	137	26	No	Yes	No	No	No	No	Yes	No	No	0	0	0	0	0
640	53	Female	154	4.5	No	No	No	Yes	No	No	No	No	No	2	2	2	0	0
641	62	Male	167	10	Yes	No	No	No	No	No	No	No	No	0	0	0	0	0
642	38	Male	109	1	No	No	No	No	No	No	Yes	No	No	0	0	0	0	0
643	60	Male	106	1	No	Yes	No	No	No	No	Yes	No	No	0	0	0	0	0
644	62	Male	165	3	Yes	No	Yes	No	Yes	No	No	No	No	0	0	0	0	0
645	61	Male	55	25	No	Yes	No	Yes	Yes	Yes	No	No	Yes	2	1	1	0	0
646	60	Male	179	5	No	Yes	No	Yes	Yes	Yes	No	No	No	2	0	0	0	0
647	84	Male	126	23	No	No	Yes	No	Yes	Yes	No	No	Yes	0	0	0	0	0
648	65	Male	117	23	Yes	Yes	No	No	No	No	No	No	Yes	0	0	0	0	0
649	66	Male	98	23	Yes	Yes	No	No	No	Yes	Yes	No	Yes	2	1	2	0	0
650	74	Female	149	23	Yes	Yes	Yes	No	No	No	No	No	Yes	0	0	0	0	0
651	54	Female	78	23	Yes	No	No	No	No	No	No	No	Yes	2	0	0	0	0
652	49	Male	223	23	Yes	Yes	Yes	Yes	No	No	No	No	Yes	0	0	0	0	0
653	87	Female	91	25	No	No	No	No	No	Yes	No	No	No	0	0	0	0	2
654	59	Male	166	2	Yes	No	No	Yes	No	No	No	No	Yes	0	0	0	0	0
655	78	Female	125	23	No	Yes	Yes	No	No	No	Yes	No	No	0	0	0	0	0
656	52	Female	72	25	No	Yes	No	Yes	No	Yes	No	No	Yes	2	1	0	0	0
657	30	Male	124	23	No	No	No	No	No	No	No	No	No	0	0	0	0	0
658	54	Male	229	23	No	Yes	Yes	Yes	No	No	No	No	No	0	0	0	0	0
659	90	Female	127	23	No	No	No	No	No	No	No	No	No	0	2	2	0	1
660	85	Male	87	12	No	Yes	Yes	No	No	No	Yes	No	No	0	0	0	0	0
661	67	Male	88	2	Yes	No	Yes	No	No	No	No	No	No	0	1	1	0	0
662	44	Female	108	23	No	Yes	No	No	No	No	No	Yes	No	0	0	0	0	0
663	88	Female	70	2	No	Yes	Yes	No	No	No	No	No	No	0	0	1	0	1
664	49	Female	185	25	No	Yes	No	No	No	No	No	No	Yes	0	0	0	0	0
665	59	Male	130	4	Yes	No	Yes	No	No	Yes	Yes	No	No	2	0	0	0	0
666	66	Male	90	25	No	Yes	No	Yes	No	Yes	Yes	No	Yes	0	2	2	0	0
667	63	Male	86	2	Yes	Yes	No	No	No	No	No	No	No	0	0	0	0	0
668	71	Male	103	1	Yes	Yes	Yes	No	No	Yes	No	No	Yes	0	0	0	0	1
669	73	Male	104	8	No	Yes	Yes	Yes	No	No	No	No	Yes	0	2	2	0	2
670	60	Female	155	25	No	Yes	No	No	No	No	No	No	No	0	0	0	0	0
671	55	Female	104	9	No	Yes	No	No	No	No	No	No	No	0	0	0	0	2
672	72	Female	233	23	No	No	No	No	No	No	No	No	Yes	0	0	0	0	0
673	42	Male	140	23	Yes	No	No	No	No	No	No	No	Yes	0	1	0	0	0
674	86	Male	240	23	No	No	No	Yes	No	No	No	No	No	0	0	0	0	0
675	48	Female	104	25	No	No	No	No	No	No	No	No	No	0	0	0	0	0
676	76	Female	211	23	No	Yes	No	No	No	No	No	Yes	No	0	0	0	0	0
677	63	Male	295	23	No	No	Yes	No	No	No	Yes	Yes	No	0	0	0	0	0
678	52	Female	77	25	No	Yes	No	Yes	No	No	No	No	Yes	2	0	0	0	0
679	78	Female	105	23	No	Yes	No	No	No	Yes	No	No	Yes	2	2	2	1	0
680	49	Male	262	23	No	No	No	Yes	No	No	No	No	Yes	2	2	2	0	0
681	39	Male	270	23	Yes	Yes	No	No	No	No	No	No	No	0	0	0	0	0
682	28	Female	204	23	No	No	No	No	No	No	No	No	No	0	0	0	0	0
683	72	Male	105	23	No	Yes	Yes	No	No	No	No	No	Yes	2	2	2	1	2
684	52	Female	110	23	No	Yes	No	No	No	No	No	No	Yes	0	0	0	0	0
685	68	Male	139	25	No	No	Yes	No	No	No	No	No	Yes	0	0	0	0	0
686	95	Female	101	23	No	Yes	No	No	No	No	No	No	Yes	2	0	0	0	1
687	72	Male	69	25	No	Yes	Yes	Yes	Yes	Yes	Yes	No	No	0	0	0	0	0
688	52	Female	202	25	No	Yes	No	No	Yes	No	No	Yes	No	0	0	0	0	0
689	72	Male	147	23	No	Yes	No	Yes	No	No	Yes	No	Yes	0	0	0	0	0
690	58	Female	69	23	No	No	No	No	No	No	Yes	No	No	0	0	0	0	0
691	71	Male	194	23	No	Yes	No	Yes	No	No	No	No	Yes	2	0	0	0	0
692	51	Male	104	23	No	No	No	No	No	No	No	No	No	0	0	0	0	0
693	76	Male	80	23	No	Yes	Yes	No	No	No	No	No	Yes	2	1	0	0	0
694	60	Female	420	23	No	Yes	No	Yes	No	No	No	No	No	0	0	0	0	0
695	6	Female	74	23	No	No	No	No	No	No	No	Yes	No	0	0	0	0	0
696	74	Male	336	25	No	Yes	No	Yes	No	No	No	No	Yes	0	0	0	0	0
697	75	Male	196	23	Yes	Yes	Yes	No	No	No	Yes	No	Yes	0	2	2	0	0
698	76	Female	98	23	No	No	No	No	No	No	No	No	Yes	0	0	0	0	2
699	74	Male	85	23	No	Yes	Yes	No	No	No	Yes	No	Yes	2	0	0	0	0
700	53	Female	92	23	No	No	No	No	No	No	No	No	No	0	0	1	0	0
701	52	Female	181	23	No	Yes	No	No	No	No	No	No	No	0	0	0	0	0
702	63	Female	118	25	No	Yes	Yes	Yes	No	Yes	No	No	No	0	0	0	0	0
703	69	Male	163	23	Yes	Yes	Yes	Yes	Yes	No	No	No	Yes	0	2	0	0	0
704	72	Female	269	25	No	Yes	No	Yes	No	No	Yes	No	Yes	0	1	0	0	0
705	31	Male	114	25	Yes	No	No	No	No	No	No	No	No	2	0	0	0	0
706	53	Female	110	25	No	No	No	No	No	No	No	No	No	0	0	0	0	0
707	39	Male	90	25	Yes	Yes	Yes	No	No	No	No	No	Yes	2	1	2	0	0
708	61	Female	190	23	No	No	No	Yes	No	No	No	No	Yes	2	0	0	0	0
709	42	Male	93	#NULL!	No	No	No	No	No	No	No	No	Yes	0	0	0	0	0
710	70	Female	116	23	No	Yes	No	Yes	No	Yes	Yes	No	No	0	1	0	0	0
711	40	Male	111	23	No	No	No	No	No	No	Yes	No	No	0	0	0	0	0
712	69	Female	249	25	No	No	No	Yes	No	Yes	No	No	No	0	0	0	0	0
713	85	Male	150	25	No	Yes	No	No	No	Yes	Yes	No	Yes	0	2	0	0	2
714	83	Male	120	23	Yes	No	Yes	No	No	No	No	No	Yes	0	0	0	0	0
715	81	Female	295	23	No	Yes	No	Yes	No	No	No	No	No	0	0	0	0	2
716	52	Male	182	23	Yes	Yes	No	No	No	No	No	No	Yes	0	0	0	0	0
717	56	Female	283	23	Yes	No	Yes	No	No	No	No	No	Yes	0	0	0	0	0
718	71	Female	235	25	No	Yes	No	Yes	No	No	No	No	Yes	0	1	0	0	0
719	57	Female	325	3	No	Yes	Yes	Yes	No	No	No	No	No	0	0	0	0	0
720	45	Female	151	3	No	Yes	No	Yes	No	No	No	No	Yes	0	0	0	0	0
721	67	Male	150	12	Yes	Yes	Yes	Yes	No	Yes	No	No	Yes	2	0	0	0	0
722	67	Male	134	2	Yes	Yes	Yes	Yes	No	Yes	No	No	No	0	0	0	0	0
723	76	Male	104	1	Yes	Yes	Yes	Yes	No	No	Yes	No	No	0	0	0	0	0
724	70	Male	119	25	Yes	Yes	No	No	No	No	No	No	No	0	0	0	0	0
725	70	Female	68	12	No	Yes	Yes	No	No	No	No	No	No	0	0	0	0	0
726	51	Male	102	2	Yes	Yes	Yes	No	Yes	Yes	No	No	Yes	0	2	2	0	0
727	85	Male	87	72	No	Yes	Yes	No	No	No	No	No	No	0	0	0	0	0
728	85	Male	85	25	No	Yes	Yes	No	No	No	No	No	No	0	1	1	0	0
729	40	Male	152	6	Yes	No	No	No	No	No	No	Yes	No	0	0	0	0	0
730	94	Female	153	4	No	No	No	No	No	No	Yes	No	No	0	0	0	0	2
731	58	Male	113	25	Yes	Yes	Yes	No	No	No	No	No	Yes	0	0	0	0	0
732	67	Male	540	2	No	Yes	Yes	Yes	No	No	No	No	Yes	0	0	0	0	0
733	80	Female	104	25	No	Yes	Yes	No	No	Yes	Yes	No	Yes	0	0	0	0	0
734	66	Female	155	10	No	Yes	No	No	No	No	No	No	Yes	0	0	0	0	2
735	65	Female	235	25	No	Yes	Yes	Yes	No	No	No	No	No	0	0	0	0	0
736	56	Female	115	0.5	No	No	No	No	No	No	No	No	No	0	0	0	0	0
737	57	Female	154	25	No	Yes	No	No	No	No	No	No	No	2	1	1	0	0
738	86	Female	205	7	No	Yes	Yes	Yes	No	No	No	No	Yes	2	2	2	0	0
739	71	Male	91	1	Yes	Yes	Yes	No	No	Yes	No	No	Yes	2	0	0	0	0
740	84	Male	141	1	No	Yes	No	No	No	No	Yes	No	No	0	0	0	0	0
741	54	Male	182	6	Yes	Yes	No	Yes	No	No	No	No	No	0	0	0	0	0
742	80	Female	141	25	No	Yes	No	No	No	No	No	No	No	0	0	0	0	0
743	50	Female	168	25	No	Yes	No	No	No	Yes	No	No	Yes	2	0	0	0	0
744	55	Male	99	1.5	No	No	No	No	#NULL!	Yes	Yes	No	Yes	2	2	1	0	0
745	32	Male	99	25	No	No	No	#NULL!	No	No	No	No	No	2	0	0	0	0
746	85	Male	115	10	No	Yes	No	No	No	No	No	No	No	0	0	0	0	0
747	55	Male	89	4	No	Yes	No	No	No	No	No	No	Yes	2	2	2	1	0
748	66	Female	225	4	No	Yes	No	Yes	No	Yes	No	No	Yes	0	0	0	0	0
749	40	Female	168	25	No	Yes	No	No	No	Yes	No	No	Yes	2	0	0	0	0
750	75	Female	265	3	Yes	Yes	Yes	Yes	No	Yes	No	No	Yes	0	1	1	0	0
751	66	Female	85	10	No	Yes	No	Yes	No	Yes	Yes	No	Yes	0	0	0	0	2
752	50	Male	113	25	Yes	Yes	No	No	No	Yes	No	No	Yes	0	0	0	0	0
753	85	Female	108	2	No	No	Yes	No	No	Yes	No	No	Yes	0	2	2	0	2
754	82	Male	156	25	No	Yes	No	No	No	No	No	No	No	0	0	0	0	0
755	37	Female	79	12	Yes	Yes	No	No	No	No	No	No	Yes	2	0	0	0	0
756	72	Female	169	4	No	No	No	No	No	No	No	No	Yes	2	0	0	0	0
757	57	Female	208	5	No	Yes	No	Yes	No	No	No	No	Yes	2	0	0	0	1
758	81	Female	125	12	No	Yes	No	No	No	No	No	No	Yes	0	2	2	1	2
759	91	Female	222	25	No	Yes	Yes	Yes	No	No	No	No	No	0	0	0	0	0
760	52	Male	111	4	Yes	No	No	No	No	No	No	No	Yes	0	2	2	1	2
761	83	Male	175	2	Yes	No	No	No	No	No	No	No	No	2	0	0	0	0
762	52	Female	68	25	No	Yes	No	No	No	No	No	No	Yes	0	0	0	0	0
763	90	Male	125	12	No	Yes	No	No	No	Yes	No	No	Yes	2	2	2	0	2
764	75	Male	127	23	No	Yes	No	No	No	No	No	No	Yes	0	0	0	0	2
765	79	Male	157	23	No	Yes	Yes	Yes	No	No	Yes	No	Yes	2	1	2	0	0
766	77	Female	69	23	No	Yes	No	Yes	No	No	Yes	No	No	0	0	0	0	0
767	64	Male	124	23	Yes	No	No	No	No	Yes	No	No	No	0	0	0	0	0
768	50	Male	174	23	No	Yes	No	Yes	Yes	Yes	Yes	No	Yes	0	1	0	0	0
769	79	Female	325	23	No	No	Yes	Yes	No	No	Yes	No	Yes	2	0	0	0	2
770	74	Male	103	23	No	No	No	No	No	Yes	No	No	Yes	0	2	2	1	2
771	58	Female	106	23	No	No	Yes	Yes	No	No	Yes	No	No	0	0	0	0	0
772	68	Male	132	23	No	No	Yes	No	No	No	No	No	No	0	0	0	0	0
773	67	Female	110	12	No	Yes	No	No	No	No	No	No	No	0	0	0	0	0
774	85	Female	105	10	No	Yes	No	No	No	No	No	No	Yes	0	2	2	0	2
775	74	Female	157	25	No	Yes	No	Yes	No	No	No	No	No	0	0	0	0	0
776	80	Female	141	25	Yes	Yes	No	No	No	No	No	No	No	0	0	0	0	0
777	75	Female	118	25	No	Yes	Yes	Yes	No	No	No	No	No	0	0	0	0	0
778	55	Female	102	2	No	Yes	Yes	No	No	No	Yes	No	No	0	0	0	0	0
779	94	Female	100	25	No	No	Yes	No	No	No	No	No	Yes	2	0	0	0	2
780	46	Female	90	23	No	No	No	No	No	No	No	No	No	0	0	0	0	0
781	73	Female	110	23	No	Yes	No	No	No	Yes	Yes	No	No	0	0	1	0	0
782	68	Male	118	25	No	Yes	No	No	No	Yes	No	No	No	0	0	0	0	0
783	56	Male	136	23	Yes	No	Yes	No	No	No	Yes	No	Yes	2	1	0	0	0
784	55	Female	59	23	No	No	No	No	No	Yes	No	No	No	0	0	0	0	0
785	74	Male	140	23	Yes	Yes	No	No	No	Yes	No	No	Yes	0	2	0	0	0
786	59	Female	98	23	No	No	No	No	No	No	No	No	No	0	0	1	0	0
787	30	Male	70	23	Yes	No	No	No	No	No	No	Yes	Yes	0	1	1	0	2
788	67	Male	111	20	No	No	Yes	No	No	No	No	No	Yes	2	0	0	0	0
789	28	Male	89	23	No	No	No	No	No	No	No	No	No	0	0	0	0	0
790	83	Male	117	23	No	Yes	No	No	No	No	No	No	No	0	0	0	0	2
791	64	Female	114	23	No	No	Yes	No	Yes	Yes	Yes	No	No	0	0	0	0	0
792	80	Female	219	23	No	Yes	Yes	Yes	No	Yes	No	No	Yes	0	0	0	0	0
793	73	Female	466	25	No	Yes	Yes	Yes	No	No	No	No	Yes	0	0	0	0	0
794	54	Male	124	25	Yes	Yes	Yes	No	No	No	Yes	No	Yes	0	0	0	0	0
795	63	Male	281	23	No	Yes	Yes	Yes	Yes	No	Yes	No	Yes	0	0	0	0	0
796	63	Female	101	23	No	Yes	Yes	No	Yes	No	Yes	No	No	0	0	0	0	0
797	85	Female	134	23	No	Yes	No	Yes	No	No	No	No	No	0	0	0	0	0
798	87	Male	82	23	No	No	No	No	No	No	No	No	Yes	2	2	2	0	0
799	79	Male	126	23	No	No	Yes	No	No	Yes	No	No	No	0	2	2	0	2
800	84	Male	150	23	No	Yes	No	No	No	No	Yes	No	Yes	0	0	0	0	0
801	62	Male	82	23	No	Yes	No	No	No	No	No	No	No	0	0	0	0	0
802	58	Female	130	23	No	Yes	No	No	No	No	No	No	Yes	0	0	0	0	0
803	61	Male	94	25	No	No	No	No	No	No	No	No	Yes	0	0	0	0	0
804	82	Male	160	2	No	Yes	No	No	No	No	No	No	Yes	0	0	0	0	0
805	92	Male	190	23	No	No	No	No	No	No	No	No	No	0	2	2	0	2
